# Supplementary material for: Active water management brings possibility restoration to degraded lakes in dryland regions: a case study of Lop Nur, China
Source: Sci Rep. 2022 Nov 3;12:18578. doi: 10.1038/s41598-022-23462-9 (PMC9633776; doi:10.1038/s41598-022-23462-9)
Supplement: Supplementary file 1 — Supplementary Information. [file 41598_2022_23462_MOESM1_ESM.xlsx]

## Sheet: Data for Table 1 & 2  and Fig.2
Year	Tarim River (km2)	Kaidu-Konqi River (km2)	Qarqan River (km2)	Konqi River (km2)	Tarim basin (km2)	Taitema Lake (km2)
1989	925.081	989.446	47.4595	15.5659	1962.36	23.5536
1990	2032.19	1053.65	87.0684	25.4735	3177.9	11.7065
1991	2845.22	1216.25	131.767	42.4244	4193.39	3.15916
1992	2788.02	1227.7	145.668	37.193	4164.03	1.31991
1993	2995.15	1266.23	178.719	38.7646	4448.52	3.09328
1994	3991.88	1328.85	143.556	47.4705	5464.52	0.023598
1995	4202.09	1353.15	164.109	50.6728	5726.78	0.011799
1996	4412.3	1377.45	184.662	53.8751	5989.04	4.85783
1997	3739.59	1378.47	29.9951	35.2159	5148.06	0
1998	3427.96	1276.71	84.363	33.4931	4789.06	0.654949
1999	3613.17	1378.3	110.671	15.053	5102.15	1.64972
2000	3730.4	1656.8	235.128	36.9363	5646.23	16.5698
2001	3459.66	1557.28	234.919	44.352	5266.79	23.1633
2002	3936.94	1622.74	253.923	44.5858	5899.2	61.3275
2003	3790.33	1614.17	278.787	69.982	5747.81	133.763
2004	3877.94	1557.84	272.952	86.9182	5770.59	125.685
2005	4666.33	1483.83	330.423	75.3341	6545.67	117.635
2006	4910.57	1478.46	371.145	69.3788	6826.91	132.777
2007	3850.08	1523.79	317.093	75.0829	5834.01	96.0044
2008	4256.86	1520.58	325.045	77.9455	6295.3	31.159
2009	3745.87	1403.83	251.992	61.5423	5599.24	18.6166
2010	5286.02	1504.31	380.517	71.5629	7377.72	165.069
2011	5199.32	1418.99	377.92	75.0905	7204.65	154.767
2012	4958.98	1389.14	380.834	81.7227	6915.59	165.228
2013	5277.03	1313.32	456.197	63.2776	7232.22	144.376
2014	4728.97	1358.23	406.815	62.8426	6680.4	107.142
2015	4703.96	1371.59	355.952	64.3138	6662.99	94.2869
2016	6641.9	1585.42	616.827	76.2238	9180.64	231.026
2017	7220.43	1632.29	731.159	75.6607	9885.67	239.024
2018	6203.49	1507.38	788.857	64.7377	8814.58	235.487
2019	6033.37	1680.88	805.25	84.8247	8807.76	242.636

## Sheet: Data for Fig.3
Year	Equivalent water height (mm)
2003	6.53
2004	4.96
2005	6.32
2006	-1.39
2007	1.5
2008	-0.65
2009	-10.74
2010	-9.88
2011	-14.46
2012	-13.58
2013	-15.3
2014	-21.73
2015	-28.03
2016	-20.34
2017	-18.47
2018	-20.465
2019	-22.46

## Sheet: Data for Table 3 and Fig.4
Year	Precipitation (mm)	Temperature (˚C)	Evapotranspiration (mm)
1989	99.63	7.051	84.06
1990	116.27	7.82	89.09
1991	97.95	7.26	79.07
1992	125.43	7.06	99.56
1993	120.31	7.08	95.88
1994	59.1	7.61	57.11
1995	69.67	7.21	61.63
1996	116.64	6.73	84.44
1997	56.47	8.04	53.69
1998	100.88	8.06	83.58
1999	75.47	8.22	66.04
2000	125.61	5.46	99.94
2001	107.82	5.55	88.92
2002	140.55	5.915	115.82
2003	173.28	6.28	142.71
2004	132.9	7.03	113.18
2005	157.42	6.92	128.39
2006	125.53	7.39	109.06
2007	125.61	7.97	106.58
2008	130.94	7.64	113.58
2009	124.15	8.06	106.32
2010	186.94	7.51	143.74
2011	139.37	7.47	119.13
2012	138.41	7.06	120.58
2013	149.1	8.22	128.76
2014	175.49	7.45	135.31
2015	162.3	8.71	141.16
2016	158.025	8.81	137.8
2017	153.75	8.91	134.44
2018	135	8.98	118.01
2019	145.85	9.03	123.91

## Sheet: Data for Fig.5
Year	Lake surface area (km2)	Delivery water volume (104m3)
2000	16.5698	32578
2001	23.1633	38223
2002	61.3275	33129
2003	133.763	62025
2004	125.685	10527
2005	117.635	28233
2006	132.777	20098
2007	96.0044	1411
2008	31.159
2009	18.6166	1027
2010	165.069	38952
2011	154.767	85211
2012	165.228	66716
2013	144.376	48800
2014	107.142	727
2015	94.2869	46128
2016	231.026	67611
2017	239.024	121461
2018	235.487	70006
2019	242.636	46482
